# Supplementary material for: CRISPR/Cas9-Induced Knockout of Sting Increases Susceptibility of Zebrafish to Bacterial Infection
Source: Biomolecules. 2023 Feb 8;13(2):324. doi: 10.3390/biom13020324 (PMC9953276; doi:10.3390/biom13020324)
Supplement: Supplementary file 1 [file biomolecules-13-00324-s001.zip]

Archive with 1 entries (1 files):
- biomolecules-2141549-supplementary.pdf
